# Supplementary material for: Taxonomy, virulence genes and antimicrobial resistance of Aeromonas isolated from extra-intestinal and intestinal infections
Source: BMC Infect Dis. 2019 Feb 14;19:158. doi: 10.1186/s12879-019-3766-0 (PMC6376669; doi:10.1186/s12879-019-3766-0)
Supplement: Supplementary file 3 — Clinical data, genes of toxins and drug resistant patterns for 95 diarrhea patients related to Aeromonas spp. (XLS 578 kb) [file 12879_2019_3766_MOESM3_ESM.xls]

## Sheet: Sheet1
Species	Patient	Gendera	Age rangeb	Feverc	Abdominal pain	Stool consistency	Vomiting	Dehydration statusd	No. of erythrocytes in stoole	No. of leukocytes in stoold	Polymicrobial infection	Virulence patterns	Drug resistant patterns	Drug Intermediate patterns
A. dhakensis	BJ001	F	60-	-	-	loose	-	-	0	0	-	act/alt/hlyA/aer/ela/lip/fla	AMP-FOX-IPM	AMC
A. dhakensis	BJ011	M	30-60	-	-	loose	-	mild	0	0	-	act/alt/hlyA/ascF-G/aer/ela/lip/fla	NAL-AMP-Sac	AMC
A. dhakensis	BJ051	F	15-29	+	-	watery	+	-	0	0	-	ast/act/alt/aer/ela/lip/fla	AMP-AMC-FOX	-
A. dhakensis	BJ092	M	60-	-	-	watery	-	-	0	0	-	act/alt/hlyA/aer/ela/lip/fla	NAL-AMP-FOX	AMC-TCY
A. bivalvium	BJ075	F	30-60	-	-	watery	-	-	0	0	-	act/alt/ela/lip	AMP	AMC
A. caviae	BJ002	M	30-60	-	-	watery	-	-	0	0	-	alt/ela/lip/fla	AMP	AMC
A. caviae	BJ009	F	30-60	-	-	loose	-	mild	0	0	-	alt/ela/lip/fla	NAL-AMP-CHL	-
A. caviae	BJ013	M	60-	-	-	loose	-	mild	0	0	-	alt/ela/lip/fla	AMP	AMC
A. caviae	BJ020	M	30-60	-	-	loose	-	-	0	0	-	alt/ela/lip	NAL-AMP-FOX	-
A. caviae	BJ025	F	60-	-	+	loose	-	-	0	0	-	alt/ela/lip/fla	NAL-AMP-CHL-Sac	AMC
A. caviae	BJ031	F	30-60	-	-	loose	+	-	0	0	-	alt/ela/lip	NAL-AMP-Sac-TCY-DOX-GEN-AZM	AMC
A. caviae	BJ033	F	30-60	-	-	loose	+	-	0	0	-	alt/ela/lip/fla	NAL-AMP	AMC
A. caviae	BJ034	M	60-	-	-	loose	-	-	0	0	-	alt/ela/lip/fla	NAL-AMP-Sac	IPM
A. caviae	BJ035	F	60-	-	+	watery	-	-	0	0	-	alt/ela/lip/fla	NAL-AMP	-
A. caviae	BJ037	M	30-60	-	+	loose	-	-	0	0	-	ela/lip	NAL-AMP-Sac	AMC-FOX-IPM
A. caviae	BJ038	M	60-	-	+	watery	+	-	0	0	-	alt/ascF-G/ela/lip/fla	NAL-AMP-CHL	AMC
A. caviae	BJ039	F	15-29	-	-	loose	+	-	0	0	-	alt/ela/lip/fla	AMP	AMC-FOX
A. caviae	BJ041	F	60-	-	-	watery	-	-	0	0	-	alt/ela/lip/fla	NAL-AMP-TCY	AMC
A. caviae	BJ048	F	60-	-	-	loose	+	-	0	0	-	alt/ela/lip	NAL-AMP	-
A. caviae	BJ049	F	60-	-	-	loose	-	-	0	0	-	alt/ela/lip/fla	AMP	-
A. caviae	BJ060	F	60-	-	-	loose	-	-	0	0	-	alt/ela/lip/fla	AMP-FOX	-
A. caviae	BJ061	M	30-60	-	-	loose	-	-	0	0	-	alt/ela/lip/fla	NAL-TCY	AMP
A. caviae	BJ067	F	60-	-	-	watery	-	-	0	0	-	alt/ela/lip/fla	NAL-AMP-AMC-Sac	-
A. caviae	BJ058	F	60-	-	+	loose	-	-	0	0	-	alt/ela/lip/fla	NAL-AMP	-
A. caviae	BJ074	F	15-29	-	+	loose	+	-	0	0	-	alt/ela/lip/fla	NAL-AMP	AMC
A. caviae	BJ076	F	30-60	-	+	watery	-	-	0	0	-	alt/ela/lip/fla	AMP	AMC
A. caviae	BJ083	M	60-	-	-	loose	+	-	0	0	-	ela/lip/fla	AMP	AMC
A. caviae	BJ085	F	30-60	-	+	loose	+	-	0	0	-	alt/ela/lip	AMP	AMC
A. caviae	BJ095	M	60-	-	-	loose	-	-	0	0	-	alt/ela/lip	NAL-AMP-Sac	AMC-FOX
A. caviae	BJ097	M	30-60	-	+	watery	-	-	0	0	-	act/alt/ela/lip/fla	NAL-AMP-TCY	AMC
A. caviae	BJ098	F	30-60	-	-	loose	-	mild	0	0	-	alt/ela/lip/fla	AMP	AMC
A. caviae	BJ103	F	60-	+	+	loose	-	-	0	0	-	alt/ela/lip/fla	NAL-AMP-CHL-Sac	AMC
A. caviae	BJ119	M	60-	-	+	watery	-	-	0	0	-	ela/lip/fla	NAL-AMP-FOX	AMC
A. caviae	BJ120	F	30-60	-	-	loose	-	-	0	0	-	alt/ela/lip/fla	NAL-AMP-Sac	AMC
A. enteropelogenes	BJ094	M	15-29	-	+	loose	-	-	0	0	-	act/fla	-	-
A. enteropelogenes	BJ108	M	30-60	-	+	loose	-	-	0	0	-	fla	-	-
A. hydrophila	BJ129	M	30-60	-	-	watery	+	-	0	0	-	ast/act/alt/hlyA/aer/ela/lip/fla	AMP-AMC	-
A. sanarellii	BJ107	F	30-60	-	-	loose	-	-	0	0	-	alt/ela/fla	AMP	AMC
A. veronii	BJ010	M	30-60	-	+	watery	-	-	0	0	-	act/lip	NAL-AMP-TCY	AMC
A. veronii	BJ027	M	30-60	+	-	loose	-	-	0	0	Vibrio fluvialis	act/fla	AMP	AMC
A. veronii	BJ028	F	15-29	-	-	loose	+	-	0	0	-	act/fla	AMP	AMC
A. veronii	BJ029	F	30-60	-	+	loose	+	-	0	0	-	act/fla	AMP	AMC
A. veronii	BJ036	M	60-	-	-	watery	-	-	0	0	-	act	AMP	AMC-IPM
A. veronii	BJ044	M	30-60	-	-	loose	-	-	0	0	-	act/fla	AMP	AMC
A. veronii	BJ045	M	30-60	-	-	loose	-	-	0	0	-	act/ascF-G/fla	NAL-AMP	AMC-CHL
A. veronii	BJ063	F	30-60	-	+	loose	-	-	0	0	-	ascF-G/fla	NAL-AMP-TCY	-
A. veronii	BJ066	F	15-29	-	-	loose	+	-	0	0	-	act/ascF-G/ela/fla	NAL-AMP-AMC	-
A. veronii	BJ068	M	30-60	-	+	watery	-	mild	0	0	Vibrio parahaemolyticus	act/ascF-G/lip/fla	AMP	AMC
A. veronii	BJ072	F	30-60	-	-	watery	-	mild	0	0	-	act/fla	NAL-AMP-AMC	-
A. veronii	BJ073	F	60-	-	+	loose	-	-	0	0	-	act/ela	NAL-AMP-AMC	IPM
A. veronii	BJ079	M	30-60	+	-	watery	-	-	0	0	-	act/fla	AMP	AMC
A. veronii	BJ086	M	30-60	-	+	watery	-	-	0	0	-	act/ascF-G/fla	AMP	AMC
A. veronii	BJ088	M	30-60	-	-	loose	-	-	0	0	-	act/fla	NAL-AMP-TCY	AMC-IPM
A. veronii	BJ090	F	30-60	-	+	loose	-	-	0	0	-	act/ascF-G/fla	AMP	AMC
A. veronii	BJ116	M	30-60	+	-	loose	-	-	0	0	-	act	AMP	AMC	、
A. veronii	BJ100	M	30-60	+	-	loose	-	-	0	0	-	act/ascF-G/fla	AMP	AMC
A. veronii	BJ102	M	15-29	-	-	loose	-	-	0	0	-	act/ascF-G/fla	AMP	-
A. veronii	BJ104	F	60-	-	+	loose	-	-	0	0	-	act/fla	AMP	AMC
A. veronii	BJ113	M	60-	-	-	loose	-	-	0	0	-	act/ascF-G/fla/laf	NAL-AMP	AMC
A. veronii	BJ115	M	60-	-	-	loose	-	-	0	0	-	act/ascF-G/fla	NAL-AMP	AMC
A. veronii	BJ117	F	30-60	-	+	loose	-	-	0	0	-	act	AMP	AMC-IPM
A. veronii	BJ109	M	60-	-	-	loose	-	-	0	0	-	act/fla	AMP	AMC
unknown	BJ064	M	30-60	-	-	loose	-	-	0	0	-	act/ela	NAL-AMP	AMC
A. dhakensis	BJ065	F	30-60	-	-	watery	-	-	0	1	-	act/alt/hlyA/ascF-G/aer/ela/lip/fla	NAL-AMP-AMC-FOX-IPM	CRO
A. caviae	BJ008	F	15-29	-	+	loose	-	-	0	1	-	alt/ela/lip/fla	-	-
A. veronii	BJ003	M	15-29	-	-	loose	-	-	0	2	-	act/ascF-G	AMP	AMC
A. caviae	BJ056	M	30-60	-	-	loose	-	-	0	5	-	alt/ela/lip/fla	NAL-AMP-SXT-TCY	-
A. media	BJ070	M	30-60	-	-	loose	-	-	0	5	-	alt/ela/lip/fla	AMP	AMC-FOX
A. veronii	BJ080	M	30-60	-	-	loose	-	-	1	0	-	act/fla	AMP	AMC
A. caviae	BJ057	M	60-	-	-	watery	-	-	1	1	-	alt/ela/lip/fla	AMP	-
A. caviae	BJ046	F	15-29	-	+	loose	-	-	2	0	-	alt/ela/lip/fla	NAL-FOX-CHL-TCY	CRO
A. caviae	BJ077	F	60-	-	-	watery	-	-	2	0	-	ela/lip	CIP-NAL-AMP-CRO-TCY-DOX-GEN	AMC-FOX
A. veronii	BJ005	F	30-60	+	+	watery	-	-	2	1	-	ast/act/fla	AMP	AMC
A. veronii	BJ007	F	30-60	-	+	watery	-	-	2	5	-	act/fla	NAL-AMP	AMC
A. veronii	BJ006	M	30-60	+	+	watery	-	-	2	16	-	act/fla	AMP	AMC
A. dhakensis	BJ047	M	30-60	-	-	loose	+	-	3	0	-	act/alt/aer/ela/lip/fla	NAL-AMP-AMC-CRO-FOX-CHL-TCY	-
A. caviae	BJ019	M	30-60	-	-	loose	+	-	3	0	Salmonella typhimurium	alt/ela/lip/fla	-	AMP
A. veronii	BJ087	F	30-60	-	+	watery	+	mild	3	0	-	act/fla	AMP	AMC
A. veronii	BJ059	M	15-29	+	+	watery	+	-	3	2	-	act/ascF-G/fla	AMP	AMC
unknown	BJ071	F	15-29	-	+	watery	+	mild	4	0	-	act/ascF-G/ela/fla	NAL-AMP	AMC
A. dhakensis	BJ084	M	30-60	-	-	loose	-	-	5	0	-	alt/hlyA/ela/lip/fla	AMP-FOX	AMC
A. dhakensis	BJ089	M	60-	-	-	loose	-	-	5	0	-	hlyA/ela/lip/fla	NAL-AMP-FOX	AMC
A. dhakensis	BJ023	F	30-60	-	+	loose	-	-	5	0	-	act/alt/hlyA/ascF-G/aer/ela/lip/fla	NAL-AMP-FOX	AMC
A. caviae	BJ024	M	15-29	-	-	loose	-	-	8	0	-	alt/ela/lip/fla	NAL-AMP	AMC
A. caviae	BJ062	M	60-	-	-	loose	-	-	8	3	-	alt/ascF-G/ela/lip/fla	AMP	-
A. caviae	BJ030	M	60-	-	-	loose	-	-	10	0	-	alt/ela/lip/fla	NAL-AMP	-
A. veronii	BJ082	F	15-29	-	+	loose	-	-	10	0	-	act/ela/fla	NAL-AMP-CRO-FOX-FEP-Sac-TCY	AMC
A. veronii	BJ052	F	30-60	-	+	loose	-	-	18	0	-	fla	AMP	AMC
A. caviae	BJ096	F	15-29	+	-	loose	-	-	25	0	-	alt/ela/lip	AMP	AMC
A. veronii	BJ111	F	15-29	-	+	loose	-	-	25	0	-	act/ascF-G/lip/fla	NAL-AMP	AMC
A. dhakensis	BJ106	M	15-29	+	-	loose	-	-	30	0	-	alt/hlyA/ascF-G/ela/fla	AMP-FOX	AMC-TCY
A. caviae	BJ026	F	60-	-	-	watery	+	-	30	0	-	alt/ela/lip/fla	NAL-AMP-CHL-Sac	AMC
A. dhakensis	BJ118	M	60-	-	-	loose	-	-	40	0	-	alt/hlyA/ela/lip/fla	NAL-AMP-CRO-FOX-TCY	AMC
A. veronii	BJ112	M	15-29	-	-	loose	-	mild	40	0	-	act	NAL-AMP-TCY	AMC-IPM
A. dhakensis	BJ114	F	15-29	-	-	mucus	-	-	100	0	-	act/alt/hlyA/aer/ela/lip/fla	NAL-AMP-FOX-TCY	AMC-CRO-CHL
a M, male; F, female.
b Age ranges: 15-29; 31-59; 60-.
c Defined as >37.7°C.
d Defined as per reference 39.
e Number per high-power microscopy field.
