# Supplementary material for: Taxonomy, virulence genes and antimicrobial resistance of Aeromonas isolated from extra-intestinal and intestinal infections
Source: BMC Infect Dis. 2019 Feb 14;19:158. doi: 10.1186/s12879-019-3766-0 (PMC6376669; doi:10.1186/s12879-019-3766-0)
Supplement: Supplementary file 4 — Clinical data, genes of toxins and drug resistant patterns for 17 patients related to Aeromonas spp. in extra-intestinal infections. (XLS 49 kb) [file 12879_2019_3766_MOESM4_ESM.xls]

## Sheet: Sheet1
Strains	Gendera	Age rangeb	Feverc	White blood cell count (cell/uL)d	Neutrophil cell rate (%)e	Used antibioticf	No.of days of using antibiotic	Species	Disease spectrum	Underlying condition	Polymicrobial infection	Virulence patterns	Drug resistance patterns	Drug Intermediate patterns
BJ127	F	60-	+	12400	91.6	Imipenem	11	A. dhakensis	Wound infection after cholecystectomy	Liver cirrhosi and Gallbladder cyst	-	HlyA/alt/ela/lip/fla	NAL-AMP-AMC-CRO-SXT	-
BJ069	F	60-	+	3860	83.5	-	-	A. dhakensis	Bacteremia	Pneumonia	Klebsiella pneumoniae	HlyA/ ast / alt/ela/ lip/ fla/	NAL-AMP-CRO-FOX	AMC-IPM
BJ123	F	31-59	+	9100	84.3	Ceftriaxone and Cefepime	20	A media	Bacteremia	Pneumonia and uremia	-	alt/ela	AMP- FOX	AMC
BJ015	M	0-14	+	7700	37.7	Imipenem and Vancomycin	11	A. dhakensis	Cholecystitis	Post Liver transplantation	Stenotrophomonas maltophilia	AerA/ hlyA/ast /act/alt/ela/ lip/ fla	NAL-AMP-AMC-CRO-FOX-FEP-IPM-CHL-TCY-DOX	-
BJ022	M	0-14	+	14700	46	Imipenem	10	A. dhakensis	Cholecystitis	Post Liver transplantation	Klebsiella pneumoniae	AerA/ hlyA/act/alt/ela/ lip/ fla	NAL-AMP-CRO-FOX-TCY	AMC-DOX
BJ016	M	31-59	-	7800	40.4	Cefoperazone/sulbactam	7	A. caviae	Cholecystitis	Post Liver transplantation	Klebsiella pneumoniae	alt/ela/lip/fla	AMP-CRO-FOX	AMC
BJ093	M	31-59	-	2500	62.2	None	0	A. caviae	Cholecystitis	Post Liver transplantation	-	alt/ela/lip/fla/laf	CIP-NAL-AMP-CRO-FOX-FEP-Sac-SXT-TCY	AMC-DOX-GEN
BJ128	M	31-59	+	13530	92.1	None	0	A. caviae	Cholecystitis	Post Liver transplantation	Klebsiella pneumoniae	alt/ela/ lip	All sensitive	-
BJ124	M	0-14	+	12850	79.3	Imipenem	14	A. sanarellii	Cholecystitis	Post Liver transplantation	-	alt/ela/fla	NAL-AMP-CRO-FOX-Sac-SXT	AMC-GEN
BJ042	F	31-59	-	8100	79.5	-	-	A. caviae	Urinary infection	Renal tuberculosis	-	ela/lip/fla	CIP-NAL-AMP-CRO-FEP-CHL-Sac-SXT-TCY-DOX-GEN-AZM	AMC-FOX
BJ043	F	60-	-	9890	56.1	-	-	A. caviae	Urinary infection	Renal insufficiency	-	alt/ela/lip/fla	NAL-AMP-CHL-Sac-TCY	-
BJ126	M	60-	-	12490	85.2	Ceftriaxone	10	A. veronii	Wound infection after Rectal cancer radical resection	Rectal cancer and Esophagus cancer	Proteus mirabilis	ast /act/ ela	NAL-AMP-SXT-TET	-
BJ014	M	60-	-	17300	85.7	Latamoxef	7	A. hydrophila	Hydrothorax	Lung cancer	-	ascF-G/hlyA/ast / ela/ lip/ fla	CIP-NAL-AMP-AMC-CRO-FOX-Sac-GEN-AZM	-
BJ017	M	60-	-	6700	71.4	Ceftizoxime	14	A. hydrophila	Hydrothorax	Lung cancer	-	ascF-G/hlyA/ast /alt/ela/ lip/ fla	CIP-NAL-AMP-AMC-CRO-FOX-FEP-Sac-GEN-AZM	-
BJ018	F	60-	+	1400	70.6	Etimicin and Moxifloxacin	15	A. hydrophila	Wrapped empyema	Lung cancer	-	ascF-G/hlyA/ast /alt/ela/ lip/ fla/laf	CIP-NAL-AMP-AMC-CRO-FOX-Sac-GEN-AZM	FEP
BJ054	M	60-	-	5900	77.5	Gentamicin	20	A. hydrophila	Hydrothorax	Esophagus cancer	-	ascF-G/ast /ela/ lip/ fla/laf	CIP-NAL-AMP-AMC-CRO-FOX-AZM	FEP
BJ125	F	31-59	+	4130	78.5	Moxifloxacin	14	A. hydrophila	Wound infection after mastectomy	Breast cancer	-	hlyA/ast /alt/ela/ lip/ fla/laf	NAL-AMP-AMC	FEP-IPM-TCY
a M, male; F, female.
b Age ranges: 0-14; 15-29; 31-59; 60-.
c Defined as >37.7°C.
d White blood cell count (cell/uL)normal range: 4000-10000
e Neutrophil cell rate (%) normal range: 50-70
f "-" means the patient was outpatient or Emergency patient, so it couldn't be found the medication record. "None"means the antibiotic didn't used.
